# Supplementary material for: Single-Cell Analysis of RNA Virus Infection Identifies Multiple Genetically Diverse Viral Genomes within Single Infectious Units
Source: Cell Host Microbe. 2015 Oct 14;18(4):424–32. doi: 10.1016/j.chom.2015.09.009 (PMC4617633; doi:10.1016/j.chom.2015.09.009)
Supplement: Table S1. List of SNPs Found in the Viral Stock Used for Inoculating Single Cells: Parental Sequence Variants, Related to Figure 2 [file mmc2.xlsx]

## Sheet: SNP_list0.1%
Genome_site	WT	Variant	Population_frequency
25	T	G	0.0026
28	T	G	0.004
44	A	G	0.0039
47	C	T	0.0036
48	T	A	0.0031
50	T	A	0.0035
59	T	G	0.00296667
67	T	A	0.0027
69	T	A	0.0035
227	T	C	0.0042
243	A	G	0.00395
243	A	T	0.0043
245	C	A	0.0039
246	C	T	0.0026
254	T	A	0.0031
265	C	T	0.0027
283	T	A	0.003
296	A	G	0.0045
299	A	G	0.0027
305	G	A	0.00505
321	A	G	0.0057
357	A	C	0.003
381	C	A	0.0068
386	T	A	0.0033
403	G	A	0.0036
410	T	A	0.0036
418	G	A	0.0066
421	G	T	0.0052
426	A	G	0.003
457	A	G	0.0035
470	T	C	0.0066
476	T	A	0.0044
482	G	T	0.0033
528	G	A	0.006
589	C	A	0.0032
765	C	A	0.0028
873	G	A	0.0027
1362	A	G	0.004
1612	G	A	0.0034
1655	T	C	0.0059
1790	G	A	0.0043
1792	G	A	0.00696667
1904	A	G	0.00445
1980	A	G	0.004
2341	C	T	0.0041
2353	A	G	0.0044
2580	T	C	0.0038
2952	T	C	0.0039
2959	T	A	0.0042
2978	A	G	0.00396667
2981	C	T	0.0055
2990	C	A	0.0266667
3005	C	A	0.0101
3007	A	G	0.00373333
3009	C	T	0.00305
3011	A	G	0.0029
3021	T	A	0.00723333
3027	T	A	0.0038
3040	A	G	0.00686667
3055	G	T	0.0047
3059	G	A	0.0051
3064	G	A	0.003
3071	T	C	0.0394667
3076	C	T	0.0042
3083	G	T	0.0104
3097	T	C	0.00536667
3098	A	G	0.004
3101	T	C	0.0038
3110	C	T	0.0036
3119	G	A	0.0029
3131	C	A	0.0044
3141	T	C	0.00385
3142	T	C	0.0032
3143	T	C	0.0029
3144	C	T	0.0028
3147	C	T	0.00435
3151	A	G	0.0032
3177	C	T	0.0047
3181	C	G	0.0044
3182	C	T	0.0107
3190	A	G	0.0049
3223	A	T	0.0041
3235	T	G	0.0045
3290	C	T	0.0056
3313	A	G	0.0252
3379	T	G	0.0043
3381	A	C	0.0033
3387	T	G	0.00386667
3389	T	G	0.003
3422	G	A	0.00736667
3425	A	C	0.0066
3427	A	C	0.0052
3499	C	T	0.0087
3737	G	A	0.0039
3871	G	A	0.0039
3894	T	A	0.0334667
4161	A	G	0.0058
4249	G	A	0.0161333
4390	C	T	0.0049
4400	T	C	0.00653333
4650	C	A	0.00663333
4804	C	T	0.00285
4983	A	C	0.00983333
5390	A	C	0.00275
5398	T	C	0.003
5604	C	T	0.0048
5629	A	G	0.0028
5811	A	T	0.0038
5973	A	C	0.0027
5984	C	T	0.00345
6027	C	T	0.0028
6037	T	C	0.0027
6045	A	G	0.0039
6055	A	G	0.0032
6066	A	T	0.0036
6073	T	C	0.0045
6075	C	T	0.003
6100	C	T	0.0029
6107	C	T	0.00726667
6111	A	T	0.0029
6112	C	T	0.003
6137	A	G	0.00365
6140	C	T	0.003
6150	A	C	0.0256667
6155	T	A	0.0027
6157	A	T	0.0034
6157	A	G	0.0035
6165	T	C	0.0027
6173	G	A	0.0031
6176	C	T	0.00285
6180	T	C	0.0035
6181	G	A	0.00806667
6186	C	T	0.0026
6199	C	T	0.0041
6372	A	G	0.003
6466	A	C	0.012
6523	G	A	0.00243333
7024	C	T	0.00756667
7313	G	A	0.0027
7573	A	G	0.00883333
7591	G	A	0.0083
8038	T	C	0.00803333
8236	A	G	0.00425
8671	A	G	0.0044
8737	G	A	0.0055
8762	T	G	0.0038
8799	C	A	0.0027
8896	T	C	0.00363333
9263	T	A	0.00353333
9264	C	A	0.0028
9289	T	C	0.0028
9354	A	T	0.0027
9422	A	G	0.00436667
9505	T	G	0.0061
9967	C	T	0.0027
10035	C	T	0.0027
10108	A	T	0.0027
10192	C	T	0.0032
10210	T	C	0.00356667
10240	G	A	0.0026
10549	G	T	0.004
10737	C	T	0.0037
10750	A	G	0.00443333
10762	G	A	0.0054
10777	T	C	0.0028
10787	G	A	0.0033
10789	G	A	0.0035
10792	C	T	0.00295
10798	A	G	0.0106
10805	C	T	0.003
10808	A	G	0.0135667
10813	A	G	0.00986667
10832	G	A	0.00275
10834	G	A	0.0028
10838	T	C	0.0027
10841	A	T	0.00305
10849	T	C	0.0032
10852	G	A	0.0027
10856	T	C	0.0029
10859	G	A	0.0027
10860	T	A	0.0029
10861	C	T	0.0028
10862	C	T	0.00323333
10875	G	A	0.0029
10879	A	C	0.0103
10880	A	G	0.00353333
10916	C	T	0.00285
10979	A	C	0.0077
11094	T	A	0.0031
11096	A	G	0.0027
11102	A	C	0.0034
11106	T	A	0.003
11108	A	T	0.0031
11109	T	A	0.00353333
11121	T	A	0.0027
11126	T	A	0.0029
11129	T	A	0.0029
