# Supplementary material for: Single-Cell Analysis of RNA Virus Infection Identifies Multiple Genetically Diverse Viral Genomes within Single Infectious Units
Source: Cell Host Microbe. 2015 Oct 14;18(4):424–32. doi: 10.1016/j.chom.2015.09.009 (PMC4617633; doi:10.1016/j.chom.2015.09.009)
Supplement: Table S2. List of Parental Sequence Variants Found in Plaques Derived from Each Cell, Related to Figure 2 [file mmc3.xlsx]

## Sheet: Parental_sequence_variants
Cell_ID	Number_of_plaques_with_variant	Number_of_plaques_sequenced	Genome_position	WT	Variant	Protein	AA_site	WT_codon	Variant_codon	WT_AA	Variant_AA
1	10	10	3894	T	A	G	273	TCA	ACA	S	T
1	4	10	8038	T	C	L	1102	ACT	ACC	T	T
2	2	10	7573	A	G	L	947	GTA	GTG	V	V
3	7	10	2952	T	C	inter
4	4	10	4390	C	T	G	397	AGG	AAG	R	K
5	4	10	1790	G	A	P	132	GGA	GAA	G	E
5	7	10	2990	C	A	inter
5	10	10	3894	T	A	G	274	TCA	ACA	S	T
5	4	10	8038	T	C	L	1103	ACT	ACC	T	T
6	7	10	2990	C	A	inter
6	9	10	6150	A	C	L	473	AAT	ACT	N	T
7	4	10	1790	G	A	P	133	GGA	GAA	G	E
7	10	10	3894	T	A	G	275	TCA	ACA	S	T
8	3	10	1792	G	A	P	133	GAG	AAG	E	K
8	10	10	3894	T	A	G	276	TCA	ACA	S	T
8	2	10	7573	A	G	L	948	GTA	GTG	V	V
9	9	10	6150	A	C	L	474	AAT	ACT	N	T
10	10	10	3894	T	A	G	277	TCA	ACA	S	T
10	2	10	7573	A	G	L	949	GTA	GTG	V	V
11	3	9	1790	G	A	P	134	GGA	GAA	G	E
11	9	9	3894	T	A	G	278	TCA	ACA	S	T
12	4	10	4804	C	T	L	24	TTC	TTT	F	F
12	4	10	10240	G	A	L	1836	ATG	ATA	M	I
13	8	8	3894	T	A	G	279	TCA	ACA	S	T
13	2	8	5390	A	C	L	220	AAG	CAG	K	Q
13	2	8	10813	A	G	L	2027	TCA	TCG	S	S
16	2	10	2580	T	C	M	111	TTG	CTG	L	L
16	9	10	6150	A	C	L	475	AAT	ACT	N	T
17	1	10	4249	G	A	G	391	AGG	AAG	R	K
18	2	10	7573	A	G	L	950	GTA	GTG	V	V
19	2	10	5390	A	C	L	221	AAG	CAG	K	Q
20	9	9	3894	T	A	G	280	TCA	ACA	S	T
20	3	9	8038	T	C	L	1104	ACT	ACC	T	T
21	2	10	7573	A	G	L	951	GTA	GTG	V	V
23	3	10	4390	C	T	G	438	ACT	ATT	T	I
24	2	9	1790	G	A	P	135	GGA	GAA	G	E
24	2	9	2990	C	A	inter
24	9	9	3894	T	A	G	281	TCA	ACA	S	T
24	3	9	8038	T	C	L	1105	ACT	ACC	T	T
25	2	10	2990	C	A	inter
25	1	10	6150	A	C	L	476	AAT	ACT	N	T
26	2	10	1790	G	A	P	136	GGA	GAA	G	E
26	10	10	3894	T	A	G	282	TCA	ACA	S	T
27	10	10	3894	T	A	G	283	TCA	ACA	S	T
27	2	10	7573	A	G	L	952	GTA	GTG	V	V
28	1	10	6150	A	C	L	477	AAT	ACT	N	T
28	4	10	8737	G	A	L	1335	TCG	TCA	S	S
29	2	10	2341	C	T	M	31	ACT	ATT	T	I
29	7	10	3071	T	C	inter
29	10	10	3894	T	A	G	284	TCA	ACA	S	T
29	2	10	7573	A	G	L	953	GTA	GTG	V	V
30	2	10	1790	G	A	P	137	GGA	GAA	G	E
30	10	10	3894	T	A	G	285	TCA	ACA	S	T
32	10	10	3894	T	A	G	286	TCA	ACA	S	T
32	7	10	5390	A	C	L	222	AAG	CAG	K	Q
32	5	10	10210	T	C	L	1826	TTT	TTC	F	F
33	7	10	3071	T	C	inter
34	2	10	873	G	A	N	270	AAG	AAA	K	K
34	5	10	10210	T	C	L	1827	TTT	TTC	F	F
35	1	10	6150	A	C	L	478	AAT	ACT	N	T
36	9	10	4249	G	A	G	392	AGG	AAG	R	K
36	9	10	8671	A	G	L	1313	TCA	TCG	S	S
36	4	10	8737	G	A	L	1336	TCG	TCA	S	S
37	3	10	4390	C	T	G	439	ACT	ATT	T	I
38	2	10	7573	A	G	L	954	GTA	GTG	V	V
39	7	10	5390	A	C	L	223	AAG	CAG	K	Q
40	7	9	3894	T	A	G	287	TCA	ACA	S	T
40	2	9	9505	T	G	L	1591	GAT	GAG	D	E
41	2	10	9505	T	G	L	1592	GAT	GAG	D	E
42	8	10	3894	T	A	G	288	TCA	ACA	S	T
44	6	10	2990	C	A	inter
45	4	10	4983	A	C	L	84	AAT	ACT	N	T
46	2	10	3040	A	G	inter
46	8	10	3894	T	A	G	289	TCA	ACA	S	T
47	4	10	3737	G	A	G	220	GGG	GGA	G	G
47	4	10	4983	A	C	L	85	AAT	ACT	N	T
48	6	10	1362	A	G	inter
48	8	10	3894	T	A	G	290	TCA	ACA	S	T
48	9	10	5629	A	G	L	299	AAA	AAG	K	K
53	8	10	3894	T	A	G	291	TCA	ACA	S	T
54	2	10	4249	G	A	G	393	AGG	AAG	R	K
54	4	10	6150	A	C	L	479	AAT	ACT	N	T
55	8	10	3894	T	A	G	292	TCA	ACA	S	T
57	9	10	5629	A	G	L	300	AAA	AAG	K	K
58	6	10	1362	A	G	inter
58	1	10	3871	G	A	G	265	AGA	AAA	R	K
58	4	10	4983	A	C	L	86	AAT	ACT	N	T
58	2	10	9505	T	G	L	1593	GAT	GAG	D	E
59	4	10	4400	T	C	G	441	TTT	TTC	F	F
60	7	10	1904	A	G	P	170	AAG	AGG	K	R
60	10	10	3894	T	A	G	293	TCA	ACA	S	T
60	6	10	8737	G	A	L	1337	TCG	TCA	S	S
60	10	10	9505	T	G	L	1594	GAT	GAG	D	E
61	10	10	9505	T	G	L	1595	GAT	GAG	D	E
62	9	9	3894	T	A	G	294	TCA	ACA	S	T
64	1	10	2990	C	A	inter
65	7	7	3894	T	A	G	295	TCA	ACA	S	T
66	10	10	3894	T	A	G	296	TCA	ACA	S	T
66	1	10	4249	G	A	G	394	AGG	AAG	R	K
68	2	8	3071	T	C	inter
68	7	8	10879	A	C	L	2049	CTA	CTC	L	L
71	5	10	3894	T	A	G	297	TCA	ACA	S	T
72	7	10	4249	G	A	G	395	AGG	AAG	R	K
72	3	10	8671	A	G	L	1314	TCA	TCG	S	S
74	3	10	1362	A	G	inter
74	2	10	3871	G	A	G	266	AGA	AAA	R	K
74	2	10	4983	A	C	L	87	AAT	ACT	N	T
74	4	10	9505	T	G	L	1596	GAT	GAG	D	E
76	5	10	3894	T	A	G	298	TCA	ACA	S	T
76	7	10	10979	A	C	L	2083	ATC	CTC	I	L
77	5	10	3894	T	A	G	299	TCA	ACA	S	T
77	2	10	5973	A	C	L	414	GAC	GCC	D	A
78	5	10	3894	T	A	G	300	TCA	ACA	S	T
79	5	10	3894	T	A	G	301	TCA	ACA	S	T
79	7	10	4249	G	A	G	396	AGG	AAG	R	K
80	5	10	3894	T	A	G	302	TCA	ACA	S	T
80	2	10	7573	A	G	L	955	GTA	GTG	V	V
81	4	10	2990	C	A	inter
81	5	10	3894	T	A	G	303	TCA	ACA	S	T
82	5	10	3894	T	A	G	304	TCA	ACA	S	T
82	2	10	4983	A	C	L	88	AAT	ACT	N	T
83	5	10	3894	T	A	G	305	TCA	ACA	S	T
83	9	10	4390	C	T	G	440	ACT	ATT	T	I
84	4	10	1980	A	G	P	195	TCA	TCG	S	S
84	5	10	3083	G	T	G	2	AAG	AAT	K	N
84	2	10	10210	T	C	L	1828	TTT	TTC	F	F
86	4	10	4390	C	T	G	441	ACT	ATT	T	I
87	2	9	4983	A	C	L	89	AAT	ACT	N	T
88	1	10	2990	C	A	inter
88	2	10	4983	A	C	L	90	AAT	ACT	N	T
89	4	9	7024	C	T	L	764	GAC	GAT	D	D
90	5	10	3894	T	A	G	306	TCA	ACA	S	T
