# Supplementary material for: Single-Cell Analysis of RNA Virus Infection Identifies Multiple Genetically Diverse Viral Genomes within Single Infectious Units
Source: Cell Host Microbe. 2015 Oct 14;18(4):424–32. doi: 10.1016/j.chom.2015.09.009 (PMC4617633; doi:10.1016/j.chom.2015.09.009)
Supplement: Table S3. List of All Other Non-parental SNPs Found in Plaques Derived from Each Cell, Related to Figure 4 [file mmc4.xlsx]

## Sheet: Non_parental_variants
Cell_ID	Number_of_plaques_with_variant	Number of_plaques_sequenced	Genome_site	WT	Variant	Protein	Protein_site	WT_codon	Variant_codon	WT_AA	Variant_AA
1	1	10	1832	T	G	P	146	GTT	GGT	V	G
1	3	10	7129	T	C	L	799	TGT	TGC	C	C
2	1	10	2329	A	T	M	27	TAT	TTT	Y	F
2	1	10	7276	G	T	L	848	ATG	ATT	M	I
2	1	10	8932	C	T	L	1400	TTC	TTT	F	F
4	1	10	6505	A	G	L	591	GGA	GGG	G	G
4	3	10	7935	A	C	L	1068	AAA	ACA	K	T
4	1	10	8025	T	C	L	1098	GTT	GCT	V	A
4	4	10	11041	G	A	L	2103	GAG	GAA	E	E
5	1	10	2135	T	C	P	247	CTG	CCG	L	P
5	1	10	2243	A	G	inter
5	1	10	5712	A	G	L	327	AAA	AGA	K	R
5	1	10	6738	A	C	L	669	CAA	CCA	Q	P
5	1	10	7846	T	C	L	1038	ACT	ACC	T	T
5	4	10	9926	T	C	L	1732	TAT	CAT	Y	H
6	1	10	6234	C	A	L	501	ACA	AAA	T	K
6	3	10	9695	A	G	L	1655	ATA	GTA	I	V
6	5	10	10184	A	G	L	1818	ACG	GCG	T	A
7	2	10	9984	G	A	L	1751	GGC	GAC	G	D
8	1	10	3574	A	G	G	166	AAC	AGC	N	S
8	1	10	5557	G	A	L	275	GTG	GTA	V	V
8	4	10	10000	T	C	L	1756	ATT	ATC	I	I
10	1	10	9422	A	T	L	1564	ATA	TTA	I	L
11	1	9	2384	T	C	M	45	TAT	TAC	Y	Y
11	3	9	4701	T	G	inter
12	1	10	1831	G	A	P	146	GTT	ATT	V	I
12	1	10	1927	T	G	P	178	TAT	GAT	Y	D
12	2	10	2611	C	T	M	121	GCG	GTG	A	V
12	1	10	2736	A	C	M	163	AAT	CAT	N	H
12	7	10	4151	A	G	G	358	AGA	AGG	R	R
12	1	10	10083	G	T	L	1784	CGG	CTG	R	L
13	1	8	2026	A	C	P	211	AAA	CAA	K	Q
13	1	8	4152	A	C	G	359	ATG	CTG	M	L
14	1	10	1586	C	A	P	64	TCT	TAT	S	Y
14	1	10	1960	T	C	P	189	TAC	CAC	Y	H
14	3	10	2133	C	T	P	246	ATC	ATT	I	I
14	10	10	2966	A	C	inter
14	1	10	4555	A	G	G	493	AAG	AGG	K	R
14	2	10	5224	A	G	L	164	TTA	TTG	L	L
14	1	10	6247	T	G	L	505	AAT	AAG	N	K
14	1	10	7343	T	C	L	871	TCT	CCT	S	P
14	1	10	10228	T	C	L	1832	TCT	TCC	S	S
15	1	9	3765	A	G	G	230	ACT	GCT	T	A
15	1	9	8218	T	C	L	1162	TCT	TCC	S	S
16	2	10	297	G	A	N	78	AAG	AAA	K	K
16	1	10	755	T	C	N	231	TTT	TCT	F	S
16	1	10	1517	A	C	P	41	CAA	CCA	Q	P
16	1	10	1654	T	C	P	87	TTT	CTT	F	L
16	1	10	2758	C	T	M	170	ACG	ATG	T	M
16	1	10	3763	A	G	G	229	GAA	GGA	E	G
16	1	10	4752	A	G	L	7	GAG	GGG	E	G
16	1	10	5226	A	G	L	165	CAC	CGC	H	R
16	1	10	6348	G	A	L	539	AGA	AAA	R	K
16	1	10	6419	T	A	L	563	TTC	ATC	F	I
16	1	10	7862	A	T	L	1044	AAG	TAG	K	*
16	1	10	10283	G	A	L	1851	GAT	AAT	D	N
16	1	10	10376	T	G	L	1882	TTT	GTT	F	V
17	1	10	647	T	C	N	195	GTC	GCC	V	A
17	1	10	1650	A	G	P	85	GAA	GAG	E	E
17	1	10	1653	C	T	P	86	GGC	GGT	G	G
17	1	10	5100	C	T	L	123	ACA	ATA	T	I
17	1	10	5235	C	G	L	168	ACA	AGA	T	R
17	1	10	5578	T	C	L	282	TCT	TCC	S	S
17	1	10	5579	T	C	L	283	TAT	CAT	Y	H
17	1	10	9353	G	T	L	1541	GAT	TAT	D	Y
18	1	10	3674	C	T	G	199	TCC	TCT	S	S
18	1	10	10044	G	T	L	1771	AGC	ATC	S	I
18	1	10	10234	A	G	L	1834	GTA	GTG	V	V
19	1	10	6189	A	G	L	486	AAA	AGA	K	R
19	1	10	6251	A	G	L	507	AAA	GAA	K	E
19	1	10	9364	G	T	L	1544	GAG	GAT	E	D
19	1	10	10181	A	G	L	1817	AAG	GAG	K	E
20	1	9	1778	A	G	P	128	GAG	GGG	E	G
20	7	9	10131	A	T	L	1800	TAT	TTT	Y	F
21	8	10	2812	T	G	M	188	ATG	AGG	M	R
21	1	10	5129	G	A	L	133	GGC	AGC	G	S
21	1	10	7280	C	G	L	850	CAT	GAT	H	D
21	5	10	10499	A	G	L	1923	AGA	GGA	R	G
21	2	10	10996	A	G	L	2088	TCA	TCG	S	S
22	2	10	1993	C	A	P	200	CTC	ATC	L	I
23	1	10	10869	A	G	L	2046	CAA	CGA	Q	R
24	1	9	3569	C	A	G	164	TTC	TTA	F	L
24	1	9	5042	C	A	L	104	CAT	AAT	H	N
24	1	9	5797	C	A	L	355	TTC	TTA	F	L
24	1	9	5909	G	T	L	393	GAT	TAT	D	Y
24	1	9	5948	C	A	L	406	CAT	AAT	H	N
24	2	9	6148	G	T	L	472	ATG	ATT	M	I
24	1	9	6181	G	T	L	483	ATG	ATT	M	I
24	1	9	6260	C	A	L	510	CTT	ATT	L	I
24	1	9	6275	G	T	L	515	GAG	TAG	E	*
24	1	9	9721	C	T	L	1663	TAC	TAT	Y	Y
24	1	9	9820	A	C	L	1696	GAA	GAC	E	D
27	4	10	2370	A	G	M	41	ATT	GTT	I	V
27	4	10	2771	A	C	M	174	ACA	ACC	T	T
28	2	10	1747	C	A	P	118	CAT	AAT	H	N
28	1	10	10043	A	G	L	1771	AGC	GGC	S	G
28	4	10	10429	T	C	L	1899	ATT	ATC	I	I
29	1	10	1510	T	G	P	39	TTG	GTG	L	V
29	2	10	6847	T	A	L	705	ACT	ACA	T	T
29	2	10	8023	A	G	L	1097	ACA	ACG	T	T
29	1	10	9772	A	G	L	1680	TTA	TTG	L	L
30	1	10	391	T	C	N	110	TTG	CTG	L	L
30	1	10	1257	A	G	N	398	AAA	AAG	K	K
30	2	10	1319	A	T	N	419	GAA	GTA	E	V
30	1	10	2831	T	C	M	194	AAT	AAC	N	N
30	2	10	3609	C	A	G	178	CAT	AAT	H	N
30	1	10	5437	A	G	L	235	AAA	AAG	K	K
30	1	10	5491	C	T	L	253	GAC	GAT	D	D
30	2	10	6726	A	G	L	665	AAT	AGT	N	S
30	1	10	7542	A	G	L	937	AAG	AGG	K	R
30	3	10	9780	A	G	L	1683	GAA	GGA	E	G
31	5	10	447	C	T	N	128	AGC	AGT	S	S
31	1	10	3466	G	T	G	130	TGT	TTT	C	F
31	1	10	3648	G	T	G	191	GGG	TGG	G	W
31	1	10	3878	T	C	G	267	CCT	CCC	P	P
31	1	10	4813	C	A	L	27	CCC	CCA	P	P
31	3	10	7014	T	C	L	761	TTG	TCG	L	S
31	3	10	9811	T	C	L	1693	AGT	AGC	S	S
32	5	10	786	T	C	N	241	TCT	TCC	S	S
32	1	10	4542	T	G	G	489	TGC	GGC	C	G
32	1	10	5401	T	C	L	223	GAT	GAC	D	D
32	1	10	5460	A	G	L	243	CAA	CGA	Q	R
32	2	10	6772	G	A	L	680	CTG	CTA	L	L
32	2	10	6931	A	C	L	733	TTA	TTC	L	F
32	2	10	9815	T	G	L	1695	TTA	GTA	L	V
32	2	10	10723	G	A	L	1997	CCG	CCA	P	P
33	1	10	1862	A	G	P	156	GAG	GGG	E	G
33	1	10	2078	G	A	P	228	AGA	AAA	R	K
33	1	10	3683	C	A	G	202	ATC	ATA	I	I
33	2	10	5057	G	T	L	109	GGG	TGG	G	W
34	2	10	1119	T	C	N	352	GAT	GAC	D	D
34	2	10	1568	A	G	P	58	GAT	GGT	D	G
34	1	10	2093	C	T	P	233	TCT	TTT	S	F
34	1	10	2749	A	G	M	167	TAC	TGC	Y	C
34	2	10	3249	C	T	G	58	CAA	TAA	Q	*
34	1	10	3468	G	A	G	131	GGA	AGA	G	R
34	1	10	3820	C	A	G	248	CCA	CAA	P	Q
34	1	10	4138	C	T	G	354	CCA	CTA	P	L
34	1	10	4278	T	A	G	401	TAT	AAT	Y	N
34	1	10	4361	C	G	G	428	GAC	GAG	D	E
34	1	10	4567	A	T	G	497	AAA	ATA	K	I
34	1	10	5159	A	C	L	143	AAA	CAA	K	Q
34	3	10	6363	T	G	L	544	ATG	AGG	M	R
34	1	10	7163	A	T	L	811	ATA	TTA	I	L
34	1	10	8222	T	C	L	1164	TTG	CTG	L	L
34	1	10	10070	A	G	L	1780	AAT	GAT	N	D
34	1	10	10360	G	A	L	1876	AAG	AAA	K	K
35	1	10	754	T	C	N	231	TTT	CTT	F	L
35	4	10	755	T	A	N	231	TTT	TAT	F	Y
35	1	10	756	T	A	N	231	TTT	TTA	F	L
35	2	10	1959	G	C	P	188	CCG	CCC	P	P
35	1	10	2833	C	T	M	195	TCT	TTT	S	F
35	2	10	3485	G	T	G	136	ACG	ACT	T	T
35	3	10	3620	A	C	G	181	ACA	ACC	T	T
35	1	10	4118	C	A	G	347	ATC	ATA	I	I
35	1	10	4258	C	A	G	394	TCA	TAA	S	*
35	2	10	4986	C	A	L	85	CCC	CAC	P	H
35	3	10	5450	G	T	L	240	GGG	TGG	G	W
35	1	10	5483	A	G	L	251	AGA	GGA	R	G
35	1	10	5616	T	C	L	295	TTG	TCG	L	S
35	1	10	5738	C	A	L	336	CAT	AAT	H	N
35	1	10	5995	C	A	L	421	CCC	CCA	P	P
35	1	10	6327	G	T	L	532	AGG	ATG	R	M
35	1	10	7601	A	G	L	957	ATG	GTG	M	V
36	1	10	268	G	T	N	69	GTC	TTC	V	F
36	1	10	2511	G	T	M	88	GTA	TTA	V	L
36	1	10	4805	C	A	L	25	CTG	ATG	L	M
36	1	10	4812	C	A	L	27	CCC	CAC	P	H
36	1	10	4920	C	A	L	63	CCC	CAC	P	H
36	1	10	6316	A	T	L	528	AAA	AAT	K	N
36	1	10	6419	T	C	L	563	TTC	CTC	F	L
36	1	10	7292	C	T	L	854	CTT	TTT	L	F
36	1	10	7595	A	G	L	955	ATC	GTC	I	V
36	1	10	7808	G	T	L	1026	GCA	TCA	A	S
36	1	10	9757	G	A	L	1675	GGG	GGA	G	G
37	2	10	1960	T	A	P	189	TAC	AAC	Y	N
37	1	10	2613	G	T	M	122	GTA	TTA	V	L
37	2	10	4025	G	A	G	316	GTG	GTA	V	V
37	1	10	4837	T	C	L	35	AAT	AAC	N	N
37	5	10	5223	T	C	L	164	TTA	TCA	L	S
37	1	10	5822	G	T	L	364	GAT	TAT	D	Y
37	1	10	6160	G	T	L	476	GAG	GAT	E	D
37	1	10	7272	T	G	L	847	TTG	TGG	L	W
37	2	10	7355	T	A	L	875	TAC	AAC	Y	N
37	2	10	8221	T	C	L	1163	ATT	ATC	I	I
37	1	10	9595	C	G	L	1621	TAC	TAG	Y	*
37	1	10	9596	C	G	L	1622	CCA	GCA	P	A
37	2	10	9720	A	C	L	1663	TAC	TCC	Y	S
37	1	10	10717	A	C	L	1995	TCA	TCC	S	S
38	2	10	253	G	T	N	64	GTA	TTA	V	L
38	1	10	388	T	A	N	109	TCC	ACC	S	T
38	1	10	390	C	T	N	109	TCC	TCT	S	S
38	2	10	602	A	G	N	180	GAC	GGC	D	G
38	1	10	1652	G	A	P	86	GGC	GAC	G	D
38	2	10	4359	G	T	G	428	GAC	TAC	D	Y
38	4	10	6061	A	T	L	443	AAA	AAT	K	N
38	1	10	6507	T	C	L	592	TTG	TCG	L	S
38	1	10	6695	T	G	L	655	TTG	GTG	L	V
38	2	10	7119	G	C	L	796	CGA	CCA	R	P
38	1	10	7120	A	T	L	796	CGA	CGT	R	R
38	1	10	7121	G	C	L	797	GTG	CTG	V	L
38	1	10	7137	A	T	L	802	AAT	ATT	N	I
38	1	10	10208	T	A	L	1826	TTT	ATT	F	I
38	1	10	11011	T	A	L	2093	TCT	TCA	S	S
39	1	10	1570	G	A	P	59	GAT	AAT	D	N
39	2	10	2329	A	C	M	27	TAT	TCT	Y	S
39	1	10	2517	C	T	M	90	CAT	TAT	H	Y
39	1	10	2614	T	C	M	122	GTA	GCA	V	A
39	1	10	2979	C	A	inter
39	1	10	8508	A	G	L	1259	GAT	GGT	D	G
39	1	10	10380	C	T	L	1883	ACC	ATC	T	I
39	1	10	10447	A	G	L	1905	ATA	ATG	I	M
40	2	9	599	G	A	N	179	CGT	CAT	R	H
40	3	9	1979	C	T	P	195	TCA	TTA	S	L
40	2	9	2315	C	A	M	22	ATC	ATA	I	I
40	1	9	5134	G	T	L	134	TGG	TGT	W	C
40	2	9	5303	A	G	L	191	AGA	GGA	R	G
40	1	9	5379	G	T	L	216	TGG	TTG	W	L
40	1	9	5854	C	A	L	374	TCC	TCA	S	S
40	1	9	5965	G	T	L	411	GTG	GTT	V	V
40	1	9	8520	A	G	L	1263	CAG	CGG	Q	R
40	3	9	9371	G	A	L	1547	GAG	AAG	E	K
40	2	9	10945	A	G	L	2071	TCA	TCG	S	S
41	1	10	5495	C	A	L	255	CTG	ATG	L	M
41	1	10	6156	C	A	L	475	TCA	TAA	S	*
42	1	10	3726	G	T	G	217	GAG	TAG	E	*
42	1	10	4505	T	G	G	476	ATT	ATG	I	M
42	1	10	5773	C	A	L	347	CTC	CTA	L	L
42	1	10	6131	G	T	L	467	GAC	TAC	D	Y
42	7	10	7639	T	A	L	969	GTT	GTA	V	V
42	1	10	10341	A	G	L	1870	CAG	CGG	Q	R
42	1	10	10591	G	A	L	1953	CCG	CCA	P	P
43	1	10	762	C	T	N	233	CAC	CAT	H	H
43	9	10	1422	G	A	P	9	GAG	GAA	E	E
43	3	10	1980	A	T	P	195	TCA	TCT	S	S
43	1	10	3623	C	A	G	182	ACC	ACA	T	T
43	1	10	3661	C	A	G	195	TCT	TAT	S	Y
43	1	10	4143	C	A	G	356	CTC	ATC	L	I
43	2	10	5119	C	A	L	129	ACC	ACA	T	T
43	2	10	5189	A	T	L	153	ATT	TTT	I	F
43	1	10	7700	A	C	L	990	ATA	CTA	I	L
43	1	10	8842	T	C	L	1370	TAT	TAC	Y	Y
44	1	10	4301	G	T	G	408	TTG	TTT	L	F
44	1	10	4494	G	T	G	473	GGG	TGG	G	W
45	1	10	576	T	C	N	171	TTT	TTC	F	F
45	1	10	3942	C	A	G	289	CAG	AAG	Q	K
45	1	10	4862	C	A	L	44	CCT	ACT	P	T
45	2	10	5473	C	A	L	247	TCC	TCA	S	S
45	1	10	5658	C	A	L	309	CCA	CAA	P	Q
45	1	10	5941	C	A	L	403	TTC	TTA	F	L
46	1	10	2552	A	G	M	101	AAA	AAG	K	K
46	1	10	4896	G	T	L	55	AGG	ATG	R	M
46	1	10	4987	C	A	L	85	CCC	CCA	P	P
46	1	10	5126	C	A	L	132	CGC	AGC	R	S
46	1	10	5353	G	T	L	207	TTG	TTT	L	F
46	1	10	8485	G	A	L	1251	ATG	ATA	M	I
46	1	10	9948	C	G	L	1739	CCA	CGA	P	R
46	1	10	11030	G	A	L	2100	GAC	AAC	D	N
47	1	10	1051	G	T	N	330	GCA	TCA	A	S
47	1	10	1943	T	G	P	183	GTG	GGG	V	G
47	1	10	2780	C	T	M	177	ATC	ATT	I	I
47	1	10	4668	C	A	inter
47	1	10	7285	T	C	L	851	GAT	GAC	D	D
47	1	10	7532	G	C	L	934	GAG	CAG	E	Q
47	4	10	9927	A	C	L	1732	TAT	TCT	Y	S
47	2	10	10615	A	C	L	1961	GCA	GCC	A	A
47	1	10	10889	A	C	L	2053	AAT	CAT	N	H
48	1	10	1366	T	C	inter
48	1	10	1897	A	G	P	168	ATA	GTA	I	V
48	1	10	2039	A	C	P	215	CAG	CCG	Q	P
48	2	10	3972	C	A	G	299	CTC	ATC	L	I
48	1	10	5834	G	T	L	368	GGA	TGA	G	*
48	2	10	6101	G	T	L	457	GAC	TAC	D	Y
48	1	10	6380	G	A	L	550	GAA	AAA	E	K
48	1	10	8762	T	C	L	1344	TAT	CAT	Y	H
48	2	10	10383	T	C	L	1884	TTG	TCG	L	S
48	1	10	11009	T	G	L	2093	TCT	GCT	S	A
49	1	10	1857	G	A	P	154	CTG	CTA	L	L
49	3	10	4428	A	C	G	451	ATC	CTC	I	L
49	1	10	5304	G	T	L	191	AGA	ATA	R	I
49	3	10	5476	G	A	L	248	ATG	ATA	M	I
49	1	10	5793	C	A	L	354	TCG	TAG	S	*
49	1	10	9371	G	T	L	1547	GAG	TAG	E	*
49	1	10	9498	C	A	L	1589	GCT	GAT	A	D
49	1	10	10096	G	C	L	1788	GAG	GAC	E	D
50	8	10	5691	C	T	L	320	ACT	ATT	T	I
50	2	10	5803	T	G	L	357	CAT	CAG	H	Q
50	2	10	6072	T	A	L	447	CTT	CAT	L	H
50	1	10	7893	T	C	L	1054	TTG	TCG	L	S
50	3	10	9034	A	G	L	1434	GGA	GGG	G	G
51	1	10	4803	T	C	L	24	TTC	TCC	F	S
51	1	10	7879	G	A	L	1049	AGG	AGA	R	R
51	1	10	8631	A	G	L	1300	AAG	AGG	K	R
51	1	10	10010	G	A	L	1760	GTA	ATA	V	I
52	3	10	102	C	T	N	13	GTC	GTT	V	V
52	1	10	1921	G	C	P	176	GAT	CAT	D	H
52	1	10	2027	A	G	P	211	AAA	AGA	K	R
52	7	10	2618	G	A	M	123	TTG	TTA	L	L
52	1	10	5500	C	T	L	256	TTC	TTT	F	F
52	1	10	10569	T	C	L	1946	ATC	ACC	I	T
52	2	10	10659	G	A	L	1976	AGT	AAT	S	N
53	1	10	1087	G	T	N	342	GCC	TCC	A	S
53	4	10	1149	A	G	N	362	GGA	GGG	G	G
53	1	10	4364	T	G	G	429	GCT	GCG	A	A
53	2	10	9677	C	T	L	1649	CAT	TAT	H	Y
54	1	10	268	G	A	N	69	GTC	ATC	V	I
54	1	10	387	A	G	N	108	GTA	GTG	V	V
54	6	10	1694	T	C	P	100	GTG	GCG	V	A
54	1	10	4032	A	G	G	319	AGC	GGC	S	G
54	4	10	6003	G	A	L	424	AGT	AAT	S	N
54	1	10	8301	T	G	L	1190	GTT	GGT	V	G
54	2	10	8754	A	G	L	1341	AAA	AGA	K	R
54	2	10	9356	A	G	L	1542	AAG	GAG	K	E
54	1	10	9713	A	C	L	1661	ATC	CTC	I	L
54	1	10	9950	A	G	L	1740	AGG	GGG	R	G
55	1	10	522	A	G	N	153	AGA	AGG	R	R
55	2	10	1736	A	G	P	114	GAA	GGA	E	G
55	1	10	4056	G	T	G	327	GGA	TGA	G	*
55	1	10	5237	T	A	L	169	TTA	ATA	L	I
55	8	10	7210	T	G	L	826	GCT	GCG	A	A
55	1	10	10795	A	G	L	2021	CCA	CCG	P	P
56	1	10	2142	T	C	P	249	GGT	GGC	G	G
56	1	10	6322	G	A	L	530	AAG	AAA	K	K
56	1	10	8545	A	G	L	1271	GCA	GCG	A	A
56	1	10	9290	G	T	L	1520	GGA	TGA	G	*
56	2	10	10378	T	C	L	1882	TTT	TTC	F	F
57	2	10	3943	A	G	G	289	CAG	CGG	Q	R
57	3	10	10507	A	T	L	1925	GCA	GCT	A	A
57	2	10	10747	A	T	L	2005	GTA	GTT	V	V
58	1	10	4417	C	A	G	447	TCC	TAC	S	Y
58	1	10	6223	T	G	L	497	ACT	ACG	T	T
58	1	10	8515	A	G	L	1261	GGA	GGG	G	G
59	1	10	3914	T	C	G	279	TCT	TCC	S	S
59	1	10	4974	G	T	L	81	TGT	TTT	C	F
59	2	10	5580	A	C	L	283	TAT	TCT	Y	S
59	1	10	10180	C	T	L	1816	TTC	TTT	F	F
59	1	10	10285	T	A	L	1851	GAT	GAA	D	E
59	1	10	10377	T	C	L	1882	TTT	TCT	F	S
61	10	10	2768	C	T	M	173	CTC	CTT	L	L
62	9	9	6637	C	T	L	635	ATC	ATT	I	I
62	1	9	9154	G	C	L	1474	CCG	CCC	P	P
62	9	9	10182	A	G	L	1817	AAG	AGG	K	R
63	2	10	2867	A	G	M	206	TTA	TTG	L	L
63	1	10	3165	T	G	G	30	TGG	GGG	W	G
65	1	7	6775	A	G	L	681	GAA	GAG	E	E
65	1	7	8769	T	C	L	1346	TTA	TCA	L	S
65	1	7	9246	C	T	L	1505	TCA	TTA	S	L
65	1	7	9595	C	A	L	1621	TAC	TAA	Y	*
66	1	10	2317	C	T	M	23	GCA	GTA	A	V
66	1	10	5322	C	A	L	197	ACG	AAG	T	K
66	1	10	6989	A	G	L	753	ATA	GTA	I	V
67	2	10	1353	C	T	inter
67	10	10	3350	G	T	G	91	CCG	CCT	P	P
67	1	10	5776	A	G	L	348	ACA	ACG	T	T
67	1	10	9616	T	G	L	1628	CCT	CCG	P	P
67	1	10	10149	A	C	L	1806	AAG	ACG	K	T
68	2	8	2309	A	G	M	20	TTA	TTG	L	L
68	1	8	4963	G	T	L	77	ATG	ATT	M	I
69	1	10	654	A	C	N	197	GCA	GCC	A	A
69	1	10	9359	A	G	L	1543	AAT	GAT	N	D
69	1	10	10825	C	A	L	2031	GCC	GCA	A	A
70	1	10	10917	G	A	L	2062	CGT	CAT	R	H
71	1	10	1150	G	A	N	363	GGA	AGA	G	R
71	1	10	3160	G	A	G	28	GGA	GAA	G	E
71	1	10	6183	A	C	L	484	AAT	ACT	N	T
71	1	10	6598	C	T	L	622	TTC	TTT	F	F
71	1	10	7829	T	C	L	1033	TTT	CTT	F	L
72	1	10	1644	A	G	P	83	CAA	CAG	Q	Q
72	4	10	5832	C	T	L	367	ACT	ATT	T	I
72	1	10	6319	A	G	L	529	GGA	GGG	G	G
72	1	10	8304	A	C	L	1191	GAA	GCA	E	A
73	1	10	2281	A	G	M	11	AAG	AGG	K	R
73	2	10	3350	G	A	G	91	CCG	CCA	P	P
73	1	10	5233	G	T	L	167	TTG	TTT	L	F
73	1	10	5239	A	G	L	169	TTA	TTG	L	L
73	2	10	7109	A	C	L	793	AGA	CGA	R	R
73	1	10	7111	A	C	L	793	AGA	AGC	R	S
73	1	10	8714	A	G	L	1328	ACA	GCA	T	A
73	1	10	9781	A	T	L	1683	GAA	GAT	E	D
73	4	10	10830	T	C	L	2033	ATC	ACC	I	T
74	1	10	483	C	G	N	140	GGC	GGG	G	G
74	2	10	933	T	C	N	290	TCT	TCC	S	S
74	6	10	1407	C	A	P	4	CTC	CTA	L	L
74	2	10	2327	T	A	M	26	CCT	CCA	P	P
74	1	10	3699	G	A	G	208	GAC	AAC	D	N
74	1	10	3821	A	T	G	248	CCA	CCT	P	P
74	1	10	8551	G	T	L	1273	TTG	TTT	L	F
74	1	10	10358	A	T	L	1876	AAG	TAG	K	*
75	1	10	1374	A	G	inter
75	1	10	2578	T	G	M	110	TTT	TGT	F	C
75	2	10	2824	A	C	M	192	CAT	CCT	H	P
75	1	10	5160	A	C	L	143	AAA	ACA	K	T
75	1	10	6787	A	G	L	685	CAA	CAG	Q	Q
75	1	10	7459	A	C	L	909	TCA	TCC	S	S
75	1	10	7922	A	G	L	1064	ACA	GCA	T	A
75	2	10	7977	C	A	L	1082	TCA	TAA	S	*
75	1	10	8548	G	A	L	1272	ACG	ACA	T	T
75	1	10	8770	A	G	L	1346	TTA	TTG	L	L
75	1	10	9293	C	A	L	1521	CCA	ACA	P	T
75	1	10	10407	T	C	L	1892	ATT	ACT	I	T
75	1	10	10443	A	T	L	1904	CAA	CTA	Q	L
76	1	10	2630	T	C	M	127	GGT	GGC	G	G
77	1	10	1057	T	G	N	332	TTG	GTG	L	V
77	1	10	2283	G	A	M	12	GGG	AGG	G	R
77	1	10	3433	C	A	G	119	ACT	AAT	T	N
77	1	10	6182	A	C	L	484	AAT	CAT	N	H
77	1	10	7976	T	G	L	1082	TCA	GCA	S	A
78	1	10	3868	C	T	G	264	GCC	GTC	A	V
78	2	10	6144	C	T	L	471	TCA	TTA	S	L
78	1	10	6362	A	T	L	544	ATG	TTG	M	L
78	1	10	6791	G	C	L	687	GGA	CGA	G	R
78	1	10	6935	G	A	L	735	GGT	AGT	G	S
78	1	10	7501	G	A	L	923	CTG	CTA	L	L
78	1	10	8116	C	T	L	1128	TTC	TTT	F	F
78	1	10	8339	A	C	L	1203	AAC	CAC	N	H
79	2	10	5368	T	A	L	212	ATT	ATA	I	I
79	1	10	5369	T	A	L	213	TCA	ACA	S	T
79	2	10	7586	T	G	L	952	TCT	GCT	S	A
79	1	10	9487	G	A	L	1585	AAG	AAA	K	K
80	2	10	2869	T	A	M	207	ATG	AAG	M	K
80	1	10	5150	G	A	L	140	GAA	AAA	E	K
80	1	10	5627	A	G	L	299	AAA	GAA	K	E
80	1	10	6432	T	A	L	567	TTT	TAT	F	Y
81	7	10	1843	A	G	P	150	AAA	GAA	K	E
81	2	10	3534	G	A	G	153	GAT	AAT	D	N
81	4	10	4462	A	G	G	462	AAG	AGG	K	R
81	1	10	8113	G	A	L	1127	GGG	GGA	G	G
81	7	10	8602	T	C	L	1290	AGT	AGC	S	S
81	1	10	11011	T	G	L	2093	TCT	TCG	S	S
82	1	10	1437	C	T	P	14	TAC	TAT	Y	Y
82	1	10	1672	G	A	P	93	GAT	AAT	D	N
82	1	10	5152	A	G	L	140	GAA	GAG	E	E
82	6	10	5240	A	G	L	170	ATC	GTC	I	V
82	1	10	5296	C	A	L	188	GGC	GGA	G	G
82	1	10	5674	T	C	L	314	TTT	TTC	F	F
82	1	10	5794	G	A	L	354	TCG	TCA	S	S
82	9	10	7159	T	C	L	809	GCT	GCC	A	A
82	1	10	7370	T	C	L	880	TTG	CTG	L	L
82	1	10	7736	T	G	L	1002	TTC	GTC	F	V
82	1	10	9632	C	A	L	1634	CCC	ACC	P	T
82	1	10	10745	G	A	L	2005	GTA	ATA	V	I
83	1	10	2165	A	T	P	257	AAT	ATT	N	I
83	5	10	2416	C	T	M	56	CCG	CTG	P	L
83	1	10	2865	T	A	M	206	TTA	ATA	L	I
83	1	10	5698	T	C	L	322	GTT	GTC	V	V
83	1	10	6306	T	A	L	525	ATT	AAT	I	N
83	2	10	6615	T	C	L	628	TTC	TCC	F	S
83	2	10	7623	T	G	L	964	TTG	TGG	L	W
83	2	10	7624	G	T	L	964	TTG	TTT	L	F
83	2	10	7625	T	G	L	965	TTA	GTA	L	V
83	1	10	7927	T	A	L	1065	CAT	CAA	H	Q
83	1	10	8717	T	A	L	1329	TGG	AGG	W	R
83	1	10	10381	C	A	L	1883	ACC	ACA	T	T
83	1	10	10525	C	T	L	1931	AGC	AGT	S	S
83	1	10	10606	T	C	L	1958	GAT	GAC	D	D
84	2	10	1713	G	A	P	106	TCG	TCA	S	S
84	1	10	3580	A	G	G	168	AAA	AGA	K	R
84	2	10	6655	T	C	L	641	TTT	TTC	F	F
84	2	10	8374	A	G	L	1214	AAA	AAG	K	K
84	2	10	8689	C	T	L	1319	CCC	CCT	P	P
84	1	10	8876	G	C	L	1382	GAG	CAG	E	Q
84	1	10	10444	A	T	L	1904	CAA	CAT	Q	H
84	2	10	10827	C	T	L	2032	CCA	CTA	P	L
85	6	10	1717	T	C	P	108	TGG	CGG	W	R
85	1	10	4412	G	C	G	445	GGG	GGC	G	G
85	1	10	8450	G	A	L	1240	GCA	ACA	A	T
86	1	10	5471	T	A	L	247	TCC	ACC	S	T
86	1	10	5473	C	G	L	247	TCC	TCG	S	S
86	1	10	5901	T	C	L	390	CTT	CCT	L	P
86	1	10	6203	A	G	L	491	AGT	GGT	S	G
86	1	10	7081	T	G	L	783	CGT	CGG	R	R
86	1	10	7273	G	T	L	847	TTG	TTT	L	F
87	3	9	3029	C	A	inter
87	1	9	5345	C	A	L	205	CCC	ACC	P	T
87	2	9	7639	T	C	L	969	GTT	GTC	V	V
88	1	10	337	G	A	N	92	GGA	AGA	G	R
88	1	10	2386	T	A	M	46	TTT	TAT	F	Y
88	1	10	4403	T	G	G	442	GGT	GGG	G	G
88	1	10	5818	T	A	L	362	TTT	TTA	F	L
88	1	10	9304	T	A	L	1524	ATT	ATA	I	I
88	1	10	10636	A	G	L	1968	ATA	ATG	I	M
88	1	10	11016	T	C	L	2095	CTG	CCG	L	P
89	4	9	535	G	A	N	158	GAT	AAT	D	N
89	1	9	1224	A	G	N	387	AGA	AGG	R	R
89	1	9	2601	G	A	M	118	GCC	ACC	A	T
89	1	9	2896	C	G	M	216	GCA	GGA	A	G
89	4	9	7406	T	C	L	892	TTG	CTG	L	L
89	4	9	8593	G	T	L	1287	TGG	TGT	W	C
90	4	10	1146	C	T	N	361	ACC	ACT	T	T
90	2	10	1877	C	T	P	161	GCA	GTA	A	V
90	1	10	2588	T	C	M	113	TCT	TCC	S	S
90	1	10	2748	T	C	M	167	TAC	CAC	Y	H
90	4	10	3095	C	T	G	6	TAC	TAT	Y	Y
90	1	10	7443	T	G	L	904	GTA	GGA	V	G
90	1	10	9035	G	T	L	1435	GGT	TGT	G	C
90	2	10	10967	A	C	L	2079	ATG	CTG	M	L
